# Supplementary material for: Effect of Segmented Optical Axial Length on the Performance of New-Generation Intraocular Lens Power Calculation Formulas in Extremely Long Eyes
Source: J Clin Med. 2023 Nov 7;12(22):6959. doi: 10.3390/jcm12226959 (PMC10672648; doi:10.3390/jcm12226959)
Supplement: Supplementary file 1 [file jcm-12-06959-s001.zip]

Archive with 1 entries (1 files):
- jcm-2656856-supplementary.pdf
